# Supplementary material for: Lysine p-nitroanilide impairs cellular energetics and potentiates statin-induced cytotoxicity in RD rhabdomyosarcoma cells
Source: PLoS One. 2025 Dec 4;20(12):e0337895. doi: 10.1371/journal.pone.0337895 (PMC12677468; doi:10.1371/journal.pone.0337895)
Supplement: S1 File — (ZIP) [file pone.0337895.s004.zip]

Archive with 10 entries (9 files):
- Minimal_data_set/
- Minimal_data_set/Fig1S_Absorbance_media.xlsx
- Minimal_data_set/Fig1_Viability_assay_IC50.xlsx
- Minimal_data_set/Fig2a_b_DMSOvsATO_data_normalized _Metabolomics.csv
- Minimal_data_set/Fig2d-i_Viability_assays.xlsx
- Minimal_data_set/Fig4f-i_Seahorse_assay.xlsx
- Minimal_data_set/Fig5a_b_DMSOvsLPN_data_normalized _Metabolomics.csv
- Minimal_data_set/Fig5c_PNA_LPN_Absorbance_values.xlsx
- Minimal_data_set/Fig5e_Viability_values_LPN.xlsx
- Minimal_data_set/S1_raw_images.pdf
