# Supplementary material for: Lysine p-nitroanilide impairs cellular energetics and potentiates statin-induced cytotoxicity in RD rhabdomyosarcoma cells
Source: PLoS One. 2025 Dec 4;20(12):e0337895. doi: 10.1371/journal.pone.0337895 (PMC12677468; doi:10.1371/journal.pone.0337895)
Supplement: S1 File — (ZIP) [file pone.0337895.s004.zip › Minimal_data_set/Fig1_Viability_assay_IC50.xlsx]

## Sheet: Hoja1
Minimal Data Set	Figure 1a	Atorvastatin 72h Viability Assay
Concentration µM	Log []	%Viability Assay 1	%Viability Assay 1´	Viability Assay 2	Viability Assay 2´	Viability Assay 3	Viability Assay 3´
100	2	40.9504	41.7573	41.3538	36.8685	34.3912	34.8284
50	1.69897	41.5555	41.3538	47.2039	51.0039	46.7778	45.612
25	1.39794	69.9989	70.8058	76.4541	85.6865	76.5058	71.4054
12.5	1.09691	91.7853	90.1715	90.3732	93.1185	92.8271	91.5155
6.25	0.79588	103.082	100.258	100.258	106.088	102.299	98.3646
3.12	0.494155	104.897	99.2491	106.108	104.631	98.6561	104.777
