# Supplementary material for: Lysine p-nitroanilide impairs cellular energetics and potentiates statin-induced cytotoxicity in RD rhabdomyosarcoma cells
Source: PLoS One. 2025 Dec 4;20(12):e0337895. doi: 10.1371/journal.pone.0337895 (PMC12677468; doi:10.1371/journal.pone.0337895)
Supplement: S1 File — (ZIP) [file pone.0337895.s004.zip › Minimal_data_set/Fig2a_b_DMSOvsATO_data_normalized _Metabolomics.csv]

	Label	Alanine	Aminoadipic acid	Beta-alanine	Cholesterol	Citric acid	Fructose	Fructose2	Galactose	Glutamine	Glycerol phosphate	Pyruvic/Lactic acid	Mannitol	Myo-inositol	Palmitic acid	Pantothenic acid	Phenylalanine	Serine	Stearic acid	Talose	Threonine	Tyrosine	Valine
ATO48_3.mzdata.xml_Peak_height	ATO	105.8240864	3.500210738	2.74757638	10.28003797	3.935062639	9.245789029	5.400211458	59.36478357	37.962616	1.882155824	93.1392541	2.123790683	95.64786147	15.24496293	5.803837087	4.652292772	25.14732378	13.38377542	406.585597	60.62438887	22.84547759	13.04085338
ATO48_2.mzdata.xml_Peak_height	ATO	102.4841074	3.361537397	3.660754085	11.32294342	3.603646567	9.174447706	5.318535875	57.03105808	33.65044565	1.804866561	100.2391845	2.11046087	94.05861288	14.61325411	6.057132268	3.993948466	23.87201688	13.19742239	418.2015469	56.99041551	20.71025917	12.78849472
ATO48_1.mzdata.xml_Peak_height	ATO	102.3124828	3.99228396	2.533316894	12.20303782	4.291789046	10.72842455	6.225967355	57.50835897	35.50509926	1.794701387	104.2377168	2.419972987	109.9102848	14.81743282	6.479492833	4.755875076	23.687265	13.94935816	385.5282862	60.99728582	21.16469161	13.42968765
DMSO48_3.mzdata.xml_Peak_height	DMSO	120.6581068	4.555216619	2.840916374	13.92866504	4.307087139	9.608302534	5.591369964	49.02693629	49.39264581	2.026270131	85.95119351	2.274561603	99.56295543	17.39195146	6.00149772	4.562392565	32.78213303	15.14770452	363.7294059	70.98426671	24.90998626	13.29593312
DMSO48_2.mzdata.xml_Peak_height	DMSO	100.7324401	4.130451478	3.579010144	14.11703527	2.747288378	9.723142765	5.446254826	56.08953463	38.40202999	1.87561113	87.95002088	2.207713893	103.7710964	14.43100538	6.021207939	4.434441464	22.32265698	12.69679058	404.9878686	65.40912618	23.83371151	13.69785675
DMSO48_1_1.mzdata.xml_Peak_height	DMSO	102.2008874	4.226671061	3.178667529	17.65616746	2.848770172	9.514615307	5.268450696	64.63906636	34.21641218	1.575908529	96.8678808	2.252686682	102.0502375	13.17433314	6.284529145	4.741514913	18.98565277	11.04263716	402.324873	58.61787337	21.58336036	15.3308123
