# Supplementary material for: Lysine p-nitroanilide impairs cellular energetics and potentiates statin-induced cytotoxicity in RD rhabdomyosarcoma cells
Source: PLoS One. 2025 Dec 4;20(12):e0337895. doi: 10.1371/journal.pone.0337895 (PMC12677468; doi:10.1371/journal.pone.0337895)
Supplement: S1 File — (ZIP) [file pone.0337895.s004.zip › Minimal_data_set/Fig2d-i_Viability_assays.xlsx]

## Sheet: Hoja1
Viability Assays
Figure 2d					ATO (1/2 IC50)	ATO (1/2 IC50)	ATO (1/2 IC50)
Vehicle	Atorvastatin (1/2 IC50)	Lysine mM	Lysine mM	Lysine mM	Lysine mM	Lysine mM	Lysine mM
DMSO	ATO	1	0.1	0.01	ATO+1	ATO+0.1	ATO+0.01
123.138	86.7813	63.8609	66.7062	57.8542	25.6866	31.3772	29.5594
114.444	72.4758	59.9091	66.5481	61.7269	25.8447	28.3738	28.3738
103.932	65.0464	57.9332	63.6238	53.5862	27.8996	32.0095	27.8206
102.667	69.8676	56.6686	67.1014	85.8328	31.0611	32.8789	32.7998
111.915	79.0358	57.3009	66.7852	86.8603	26.9512	32.9579	33.5112
120.371	86.6232	53.112	63.6238	80.6165	29.1642	32.7208	33.0369
94.1316	81.8811
81.1697	69.6305
78.8777	79.1148
82.5133	79.7471
85.5167	79.7471
101.324	79.3519
Figure 2e					ATO (1/2 IC50)	ATO (1/2 IC50)	ATO (1/2 IC50)
Vehicle	Atorvastatin (1/2 IC50)	Aminoadipic acid mM	Aminoadipic acid mM	Aminoadipic acid mM	Aminoadipic acid mM	Aminoadipic acid mM	Aminoadipic acid mM
DMSO	ATO	1	0.1	0.01	ATO+1	ATO+0.1	ATO+0.01
112.553	85.5643	53.8776	52.5781	51.6785	19.8917	17.6926	20.1916
116.152	75.4686	52.5781	41.0829	44.7813	23.7901	16.5931	19.3919
103.357	72.1699	54.0775	56.5764	48.1799	18.1924	19.6918	21.1912
102.557	70.2707	48.8796	49.0796	56.8763	23.7901	24.5898	24.3898
97.2595	73.7693	47.98	51.2786	54.9771	23.6901	24.8896	25.7893
106.556	71.5702	50.0791	53.3778	57.676	21.9908	23.3903	27.8884
105.556	93.3611
97.3594	82.8655
85.1645	84.2649
91.9617	78.7672
87.3636	84.2649
94.1608	75.1687
Figure 2f					ATO (1/2 IC50)	ATO (1/2 IC50)	ATO (1/2 IC50)
Vehicle	Atorvastatin (1/2 IC50)	Pipecolic acid mM	Pipecolic acid mM	Pipecolic acid mM	Pipecolic acid mM	Pipecolic acid mM	Pipecolic acid mM
DMSO	ATO	1	0.1	0.01	ATO+1	ATO+0.1	ATO+0.01
103.007	59.7259	67.1488	58.6981	61.0963	18.1576	24.4385	20.5558
112.257	55.3864	56.6426	54.7012	46.5931	22.6113	23.6391	23.1823
108.946	57.3278	71.1458	70.9174	59.8401	27.9787	26.1515	29.6917
98.4393	50.019	57.8987	62.5809	70.9174	18.1576	23.8675	19.528
101.18	52.0746	48.6486	50.9326	59.4975	22.8397	25.1237	24.2101
109.745	51.0468	58.2413	64.0655	64.4081	26.0373	28.2071	28.4355
121.051	76.5131
98.0967	62.9235
87.933	66.3494
83.8218	66.1211
80.2817	60.1827
95.2417	60.9821
Figure 2g					ATO (1/2 IC50)	ATO (1/2 IC50)	ATO (1/2 IC50)
Vehicle	Atorvastatin (1/2 IC50)	Alfa-ketoglutarate mM	Alfa-ketoglutarate mM	Alfa-ketoglutarate mM	Alfa-ketoglutarate mM	Alfa-ketoglutarate mM	Alfa-ketoglutarate mM
DMSO	ATO	1	0.1	0.01	ATO+1	ATO+0.1	ATO+0.01
121.876	67.8722	72.93	71.4616	60.2039	35.7308	36.3834	34.4256
122.203	68.1985	72.4405	66.2407	55.4725	33.9361	33.2835	34.0993
101.971	68.1985	73.4194	66.8933	61.0197	33.1203	35.4045	31.9782
106.213	60.6934	61.346	67.5459	71.7879	32.1414	40.6254	36.0571
99.6873	64.7723	62.6513	68.0354	73.4194	32.4677	35.7308	36.8729
99.8504	58.4092	61.9986	55.6356	69.1774	35.8939	36.2203	38.015
113.229	86.3086
90.5506	78.6404
85.1666	72.2774
86.3086	72.93
85.656	75.8668
87.2876	63.6302
Figure 2h					ATO (1/2 IC50)	ATO (1/2 IC50)	ATO (1/2 IC50)
Vehicle	Atorvastatin (1/2 IC50)	Glutamic acid mM	Glutamic acid mM	Glutamic acid mM	Glutamic acid mM	Glutamic acid mM	Glutamic acid mM
DMSO	ATO	1	0.1	0.01	ATO+1	ATO+0.1	ATO+0.01
100.956	73.2928	62.7228	66.9787	58.118	28.9892	37.9895	37.222
102.247	85.7118	63.56	63.9786	56.7226	38.5825	38.1639	41.8268
96.5609	83.3047	78.0023	65.8624	57.7691	30.8381	32.9312	48.5247
102.387	77.9325	65.2345	60.6297	49.9898	34.3963	44.478	31.7102
102.003	64.467	57.6645	40.0477	63.3158	37.9895	46.4316	38.0592
85.6769	62.8623	62.3739	50.9666	69.1067	56.3388	40.3268	42.1756
110.306	86.2351
110.48	95.2353
103.782	99.1773
90.491	83.1303
97.0493	72.6649
98.061	80.8628
Figure 2i					ATO (1/2 IC50)	ATO (1/2 IC50)	ATO (1/2 IC50)
Vehicle	Atorvastatin (1/2 IC50)	Lysine-p-nitroanilide mM	Lysine-p-nitroanilide mM	Lysine-p-nitroanilide mM	Lysine-p-nitroanilide mM	Lysine-p-nitroanilide mM	Lysine-p-nitroanilide mM
DMSO	ATO	0.1	0.01	0.001	ATO+0.1	ATO+0.01	ATO+0.001
109.758	80.4191	47.1513	58.6771	64.3091	24.4925	28.2908	30.6483
108.579	68.3694	42.4361	50.4257	55.5337	25.9332	27.8978	29.2076
96.1362	59.9869	45.3176	53.3071	57.4984	25.8022	33.6608	34.8396
87.3608	56.4506	35.4944	58.5462	69.2862	21.3491	28.0288	32.351
96.2672	66.2737	33.3988	52.1284	71.6437	23.0517	31.9581	32.8749
99.5416	62.3445	34.4466	54.6169	67.7145	24.4925	33.9227	34.3157
117.485	96.2672
100.72	84.8723
102.423	78.4545
94.8265	77.0138
85.6582	79.8952
101.244	68.8933
