# Supplementary material for: Lysine p-nitroanilide impairs cellular energetics and potentiates statin-induced cytotoxicity in RD rhabdomyosarcoma cells
Source: PLoS One. 2025 Dec 4;20(12):e0337895. doi: 10.1371/journal.pone.0337895 (PMC12677468; doi:10.1371/journal.pone.0337895)
Supplement: S1 File — (ZIP) [file pone.0337895.s004.zip › Minimal_data_set/Fig4f-i_Seahorse_assay.xlsx]

## Sheet: Hoja1
OCR	V-DMSO					V-LYS 0.01					V-LYS 0.1					ATO-DMSO					ATO-LYS 0.01					ATO-LYS 0.1
Basal respiration	21.6023	20.064	20.1035	23.3742	20.8375	20.9254	16.4809	18.0052	17.5893	13.3653	15.109	12.0138	12.9307	11.2385	8.88259	18.9115	16.521	17.2306	16.0294	14.2207	14.8594	14.2818	13.3518	13.2538	14.6235	8.73099	9.90568	8.62871	8.48146
ATP-linked respiration	16.2777	14.7126	14.8914	17.6266	15.553	16.3534	12.5139	13.5476	13.5161	10.1875	11.6322	8.77521	9.85328	8.5668	7.05092	12.8627	11.2423	11.3157	10.1471	6.81594	10.7846	10.5712	9.32075	8.70623	6.68888	6.10372	7.14188	5.96816	5.00376
Proton leak	5.32464	5.35141	5.21206	5.74761	5.28448	4.57197	3.96705	4.45759	4.07322	3.17777	3.47685	3.23862	3.07744	2.67165	1.83167	6.04882	5.27867	5.91485	5.88231	7.40479	4.07478	3.71063	4.03103	4.5476	7.93464	2.62727	2.76379	2.66055	3.4777
Maximal respiration	49.8523	50.6174	51.0631	58.5661	55.181	41.8155	34.1755	39.2216	37.5916	31.3203	28.1947	23.3104	23.661	23.4323	17.5287	47.5035	39.9124	40.4559	35.7991	28.4668	35.3365	35.5128	31.4628	29.8836	28.3914	17.5194	20.3755	17.1698	16.9033
Spare respiratory capacity	28.25	30.5535	30.9596	35.1919	34.3434	20.8901	17.6946	21.2165	20.0023	17.955	13.0857	11.2965	10.7302	12.1939	8.64613	28.592	23.3914	23.2253	19.7697	14.2461	20.4771	21.231	18.111	16.6298	13.7679	8.78839	10.4698	8.54107	8.42187
Non-mitochondrial respiration	9.66254	9.86541	10.1769	11.7402	8.48719	8.68503	9.67857	9.42594	10.2773	10.2978	5.11608	6.66639	5.65143	6.34153	6.10483	12.1141	10.0435	9.55125	9.4149	8.34043	7.89103	9.20569	8.59838	8.3208	8.19517	5.16921	5.71347	6.46445	4.67452
ECAR	V-DMSO					V-LYS 0.01					V-LYS 0.1					ATO-DMSO					ATO-LYS 0.01					ATO-LYS 0.1
Basal glycolysis	5.28717	6.57403	6.22138	6.04837	6.23337	2.71469	5.40718	4.1983	4.14146	5.71253	3.41507	3.81222	2.89821	4.12549	3.25032	7.36945	6.46844	6.5327	7.76362	7.86205	4.52221	5.11034	5.44185	6.51295	5.72919	3.36236	3.73201	3.97848	4.71535
Glycolytic reserve	5.51383	5.4999	5.18464	6.6019	5.76462	6.38015	4.22492	5.82139	5.06782	4.34092	4.03672	3.5467	3.76928	3.72199	3.19195	4.47506	3.99825	4.0022	3.26559	2.30103	3.81912	4.0236	3.33427	2.95128	1.81903	2.16948	2.34185	1.96799	1.67981
Glycolytic capacity	10.801	12.0739	11.406	12.6503	11.998	9.09484	9.6321	10.0197	9.20928	10.0534	7.45179	7.35892	6.66749	7.84748	6.44227	11.8445	10.4667	10.5349	11.0292	10.1631	8.34132	9.13393	8.77612	9.46423	7.54822	5.53184	6.07387	5.94647	6.39516
Non-glycolytic acidification	6.31897	6.88247	7.50494	7.56875	7.10397	6.05617	5.46037	6.15376	7.12818	5.50754	3.69127	4.0233	4.01728	4.18759	3.48035	8.88304	7.06172	7.01953	7.06435	6.97152	5.66192	6.05615	6.05421	6.72675	5.93179	3.18858	3.77598	4.06054	4.24443
