# Supplementary material for: Lysine p-nitroanilide impairs cellular energetics and potentiates statin-induced cytotoxicity in RD rhabdomyosarcoma cells
Source: PLoS One. 2025 Dec 4;20(12):e0337895. doi: 10.1371/journal.pone.0337895 (PMC12677468; doi:10.1371/journal.pone.0337895)
Supplement: S1 File — (ZIP) [file pone.0337895.s004.zip › Minimal_data_set/Fig5a_b_DMSOvsLPN_data_normalized _Metabolomics.csv]

	Label	Malic acid	Aminoadipic acid	Glutamic acid	Hexanoic acid	Heptanoic acid	Citric acid	Octanoic acid	Glycolic acid	Alanine	Inositol	Phenylalanine	alpha-Hydroxybutyrate	Lactic acid	Pyruvic acid/lactic acid	Pantothenic acid	Mannitol	Oleic acid	Aspartic acid	Stearic acid	Fructose	Isoleucine	Proline	Tyrosine	Cholesterol	Fructose2	Tetradecanoic acid
DMSO3.mzdata.xml_Peak_height	DMSO	12.6025894	3.984583632	279.4449375	3.275672113	4.99799101	9.827275943	7.389910194	2.725305602	149.5467049	132.3707912	7.481886515	3.015681947	71.13135852	4.695028164	10.2683114	3.894652178	3.317767496	9.600957992	102.3306529	28.96977649	27.7410626	66.56657052	23.84608117	23.56576227	5.309877604	2.098810815
DMSO2.mzdata.xml_Peak_height	DMSO	13.24244029	5.243716161	255.720973	2.614510092	4.405938944	11.26371029	8.508311417	2.054678376	124.4784961	116.2172108	7.872629999	3.108350937	70.66765066	4.503602771	12.6116371	4.867144609	6.046845337	13.84004331	114.6687614	33.02019052	38.12264609	77.32532138	38.33512716	20.33842284	8.035167379	2.886473143
DMSO1_2.mzdata.xml_Peak_height	DMSO	16.06569491	4.66935554	267.9831875	3.309056042	4.955369094	12.66164768	8.789640236	2.702097296	140.2368069	137.9240096	7.392910418	3.348181704	75.41910165	3.955849286	11.46484762	4.096141377	4.187652342	11.97212847	107.1735088	31.72969567	29.51209548	61.86908892	26.65882484	12.15435354	7.356782318	2.411972852
LPN3.mzdata.xml_Peak_height	LPN	11.94179198	4.780446351	274.3219465	3.143650391	4.566402114	8.852277394	8.288304767	2.422405617	174.8222523	99.94224487	8.40539911	2.853318238	80.86633318	5.546208044	8.734375358	3.686544034	3.827325213	9.745594086	95.20695128	26.10447335	33.33259004	76.43889113	29.41776119	16.36587054	4.644571074	1.742071819
LPN2_2.mzdata.xml_Peak_height	LPN	11.91429611	4.594556778	257.6101771	3.097352609	4.871904575	9.623522143	8.599631858	2.85939421	143.1611046	102.2777028	9.166478178	3.390861845	97.74858664	6.150425801	9.584296726	4.136146285	4.811534797	7.680943087	129.4134879	30.10373749	30.4603932	57.84294577	35.77768098	16.19665876	6.080418953	2.845760772
LPN1_2.mzdata.xml_Peak_height	LPN	11.87534632	4.562399136	241.6558637	3.102732591	5.014455726	7.864129942	9.424649874	2.945376381	166.331362	106.3446552	8.953375302	3.583187551	77.30563981	5.349181794	9.998156089	3.96857556	4.18885783	6.661161221	119.2528964	30.32860381	35.51351902	75.7752286	35.0971956	15.59075219	6.57256121	2.740137257
