# Supplementary material for: Lysine p-nitroanilide impairs cellular energetics and potentiates statin-induced cytotoxicity in RD rhabdomyosarcoma cells
Source: PLoS One. 2025 Dec 4;20(12):e0337895. doi: 10.1371/journal.pone.0337895 (PMC12677468; doi:10.1371/journal.pone.0337895)
Supplement: S1 File — (ZIP) [file pone.0337895.s004.zip › Minimal_data_set/Fig5c_PNA_LPN_Absorbance_values.xlsx]

## Sheet: Hoja1
DMSO	Lys 1mM	Lys 0.1mM	Lys 0.01mM	LPN 1mM	LPN 0.1mM	LPN 0.01mM	PNA 1mM	PNA 0.1mM	PNA 0.01mM
0.951628	0.985965	0.98106	1.00068	5.96485	1.63592	1.0669	9.3961	2.56547	1.1601
1.00559	0.978607	0.998229	0.985965	5.82014	1.58932	1.07181	9.28083	2.55566	1.1601
1.01294	0.968797	0.956534	0.978607	6.07767	1.63101	1.06445	9.50892	2.55811	1.15765
0.990871	0.983513	1.00804	0.978607	5.62393	1.57951	1.05464	9.44516	2.55566	1.14784
1.01294
1.00068
1.03011
1.01049
1.01785
0.993323
