# Supplementary material for: Lysine p-nitroanilide impairs cellular energetics and potentiates statin-induced cytotoxicity in RD rhabdomyosarcoma cells
Source: PLoS One. 2025 Dec 4;20(12):e0337895. doi: 10.1371/journal.pone.0337895 (PMC12677468; doi:10.1371/journal.pone.0337895)
Supplement: S1 File — (ZIP) [file pone.0337895.s004.zip › Minimal_data_set/Fig5e_Viability_values_LPN.xlsx]

## Sheet: Hoja1
DMSO	LPN 1mM	LPN 0.1mM	LPN 0.01mM	PNA 1mM	PNA 0.1mM	PNA 0.01mM
95.6883	16.4086	40.2444	79.2797	12.033	18.7692	40.0141
108.988	14.0481	38.1141	89.7006	10.5937	18.4813	43.8715
105.534	14.0481	40.5322	73.3495	11.8027	17.7904	42.7201
103.864	14.1057	39.1505	83.022	9.55732	21.0722	47.3836
111.694
107.952
113.594
102.137
95.5156
93.3278
